# Supplementary material for: Population genetics analysis of Tolai hares (Lepus tolai) in Xinjiang, China using genome-wide SNPs from SLAF-seq and mitochondrial markers
Source: Front Genet. 2023 Mar 20;13:1018632. doi: 10.3389/fgene.2022.1018632 (PMC10064446; doi:10.3389/fgene.2022.1018632)
Supplement: Supplementary file 1 [file DataSheet1.ZIP]

Archive with 7 entries (7 files):
- 1. Additional file 1:Table S1.xlsx
- 2. Additional file 2:Table S2.docx
- 3. Additional File3 Figure S1 .jpg
- 4. Additional file 4 Figure S2.jpg
- 5. Additional file 5 Figure S3 .jpg
- 6. Additional file 6 Figure S4 .jpg
- 7. Additional file 7 Figure S5 .jpg
