# Supplementary material for: Population genetics analysis of Tolai hares (Lepus tolai) in Xinjiang, China using genome-wide SNPs from SLAF-seq and mitochondrial markers
Source: Front Genet. 2023 Mar 20;13:1018632. doi: 10.3389/fgene.2022.1018632 (PMC10064446; doi:10.3389/fgene.2022.1018632)
Supplement: Supplementary file 1 [file DataSheet1.ZIP › 1. Additional file 1:Table S1.xlsx]

## Sheet: Sheet1
Additional file 1: Table S1. Summary of Tolai hare sequencing data obtained in this study.
Sample	Clean reads (bp)	Q30 (%)	GC content (%)	Mapping rate (%)	Number of SLAF tags	Sequencing depth	Number of SNPs	Integrity (%)	Heterozygosity (%)
ALT-1	5349384	95.89	42.84	94.59	309588	13.39	1682510	44.46	5.89
ALT-2	7463830	96.13	40.8	96.28	304764	19.7	1695409	44.8	5.93
ALT-3	4562021	95.22	40.96	96.23	259431	14.02	1503945	39.74	5.18
ALT-4	5239414	95.39	43.66	96	276362	15.35	1598392	42.23	5.68
ALT-5	7166434	96.04	43.24	96	301156	19.16	1682163	44.45	5.99
ALT-6	6806114	95.64	42.74	96.21	294894	18.36	1644493	43.45	5.37
ALT-7	5298457	95.66	43.21	95.94	312950	13.41	1644435	43.45	5.34
ALT-8	4866995	95.63	41.91	96.34	284533	13.71	1598482	42.24	5.73
ALT-9	6355408	95.23	41.19	96.34	291001	17.48	1635445	43.21	5.62
ALT-10	8258642	95.19	42.4	96.1	315261	21.07	1737983	45.92	6.34
ALT-11	5667436	95.82	40.11	96.37	302833	14.91	1553902	41.06	5.06
ALT-12	3371081	96.16	42.29	96.27	227970	12.11	1364624	36.06	4.48
ALT-13	5708835	95.69	40.38	96.05	305917	15.19	1634282	43.18	5.44
ALT-14	5666156	95.74	41.28	96.1	301533	14.82	1616846	42.72	5.57
ALT-15	6261737	95.52	42.52	96.2	303116	16.43	1670921	44.15	5.7
ALT-16	2988634	95.84	40.26	96.56	248502	9.72	1425528	37.67	4.94
ALT-17	14763873	96.15	40.95	96.45	361864	32.63	1873367	49.5	6.23
ALT-18	7649488	95.99	41.65	96.38	315805	19.49	1739677	45.97	6.11
ALT-19	4923579	95.96	42.96	95.92	308732	12.52	1717285	45.37	5.73
TC-1	5288475	93.68	42.12	95.56	246942	17.16	1398062	36.94	5.25
TC-2	4201912	93.41	42.35	95.35	237598	14.13	1361596	35.98	5.52
YL-1	2622654	93.12	41.88	95.56	212103	9.72	1195630	31.59	4.87
YL-2	4832678	92.4	40.37	95.78	229015	16.85	1258122	33.24	4.89
DBC-1	7337717	95.57	42.63	96.32	297649	19.63	1673031	44.2	5.42
DBC-2	8050250	95.65	42.35	96.27	311663	20.73	1733554	45.8	6.18
DBC-3	5253850	95.32	41.79	96.22	277296	15.31	1583482	41.84	5.82
DBC-4	7778084	95.84	40.71	96.45	316107	19.67	1681481	44.43	5.05
DBC-5	7089816	95.89	41.84	96.51	301477	18.94	1685105	44.52	5.22
DBC-6	6345371	95.72	42.95	95.99	328555	15.23	1788548	47.26	6.05
DBC-7	7015927	95.77	41.13	96.37	307940	18.22	1678751	44.36	5.77
DBC-8	6054926	95.39	42.03	96.08	339576	14.26	1710133	45.19	5.58
DBC-9	6229747	94.83	42.16	96.25	295715	16.95	1661235	43.89	5.78
DBC-10	7039708	95.96	40.42	96.48	294192	19.25	1616126	42.7	5.19
DBC-11	6450487	95.68	41.46	96.47	303651	17.03	1678143	44.34	5.61
TKX-7	7844228	95.21	42.08	96.22	319022	19.89	1752657	46.31	8.22
TKX-8	9048764	95.91	41.29	96.29	311968	23.37	1729638	45.7	5.31
